# Supplementary material for: The TRIM21-FOXD1-BCL-2 axis underlies hyperglycaemic cell death and diabetic tissue damage
Source: Cell Death Dis. 2023 Dec 13;14(12):825. doi: 10.1038/s41419-023-06355-1 (PMC10719266; doi:10.1038/s41419-023-06355-1)
Supplement: Supplementary file 2 — Supplementary Table 1_Plasmid Information [file 41419_2023_6355_MOESM2_ESM.xlsx]

## Sheet: Table S1_Recombinant DNA
Supplementary Table 1. List of Recombinant DNA
DNA	SOURCE	IDENTIFIER
pcDNA3.1 (-)-Flag-FOXD1	Ribobio	N/A
pcDNA3.1 (-)-His-FOXD1	Ribobio	N/A
pcDNA3.1 (-)-Flag-FOXD1 K120R	Ribobio	N/A
pcDNA3.1 (-)-Flag-FOXD1 K125R	Ribobio	N/A
pcDNA3.1 (-)-Flag-FOXD1 K165R	Ribobio	N/A
pcDNA3.1 (-)-Flag-FOXD1 K185R	Ribobio	N/A
pcDNA3.1 (-)-Flag-FOXD1 K195R	Ribobio	N/A
pcDNA3.1 (-)-Flag-TRIM21	Ribobio	N/A
pcDNA3.1 (-)-Myc-TRIM21	Ribobio	N/A
PGL3-Basic-BCL-2 promter	Ribobio	N/A
pcDNA3.1 (-)-HA-Ub	Ribobio	N/A
pcDNA3.1 (-)-HA-Ub-K48	Ribobio	N/A
pcDNA3.1 (-)-HA-Ub-K63	Ribobio	N/A
pLentai-hEF1a-PuroR-CMV- FOXD1 (human)-2A-EGFP-3FLAG	Taitool	N/A
