# Supplementary material for: The TRIM21-FOXD1-BCL-2 axis underlies hyperglycaemic cell death and diabetic tissue damage
Source: Cell Death Dis. 2023 Dec 13;14(12):825. doi: 10.1038/s41419-023-06355-1 (PMC10719266; doi:10.1038/s41419-023-06355-1)
Supplement: Supplementary file 3 — Supplementary Table 2_Antibody Information [file 41419_2023_6355_MOESM3_ESM.xlsx]

## Sheet: Table S2_Antibodies
Supplementary Table 2: Antibodies Used in Study
Antibody	Company	Catalog	Species	Clone		Dilution
					WB	IP	IF	IHC
anti-HA	Cell Signaling	3724S	Rabbit	Monoclonal	1:1000
anti-Flag	Cell Signaling	14793S	Rabbit	Monoclonal	1:1000		1:500
anti-Myc	Cell Signaling	2276S	Mouse	Monoclonal	1:1000		1:500
anti-His	Cell Signaling	12698S	Rabbit	Monoclonal	1:1000
anti-mouse IgG	Cell Signaling	7076S	Mouse	Monoclonal	1:2000
anti-rabbit IgG	Cell Signaling	7074S	Rabbit	Monoclonal	1:2000
anti-FOXD1	Sangon Biotech	D260349	Rabbit	Polyclonal	1:1000
anti-FOXD1	Abcam	ab49156	Rabbit	Polyclonal	1:2000
anti-FOXD1	Thermo	PA5-35145	Rabbit	Polyclonal	1:1000			1:100
anti-BCL-2	Abcam	ab182858	Rabbit	Monoclonal	1:2000			1:100
anti-TRIM21	Cell Signaling	92043S	Rabbit	Polyclonal	1:1000
anti-TRIM21	Abcam	ab207728	Rabbit	Polyclonal	1:1000
anti-Caspase 8	Proteintech	66093-1-Ig	Mouse	Monoclonal	1:1000
anti-Cleaved caspase 3	Cell Signaling	9664S	Rabbit	Polyclonal	1:1000			1:100
anti-Cleaved caspase 8	Cell Signaling	9496S	Rabbit	Polyclonal	1:1000
anti-Cleaved PARP	Cell Signaling	5625S	Rabbit	Polyclonal	1:1000
anti-β-actin	Beyotime Biotechnology	AA128	Mouse	Monoclonal	1:1000
anti-GAPDH	Cell Signaling	5174S	Rabbit	Polyclonal	1:2000
anti-α-Tubulin	Sigma	T8203	Mouse	Monoclonal	1:2000
