# Supplementary material for: The TRIM21-FOXD1-BCL-2 axis underlies hyperglycaemic cell death and diabetic tissue damage
Source: Cell Death Dis. 2023 Dec 13;14(12):825. doi: 10.1038/s41419-023-06355-1 (PMC10719266; doi:10.1038/s41419-023-06355-1)
Supplement: Supplementary file 4 — Supplementary Table 3_Oligo Information [file 41419_2023_6355_MOESM4_ESM.xlsx]

## Sheet: Table S3_Oligos
Supplementary Table 3: Oligos Used in Study
qPCR Primers	Sequence	Species	Company
BCL-2-Forward Primer	5' -GGTGGGGTCATGTGTGTGG- 3'	human	biosune
BCL-2-Reverse Primer	5' -CGGTTCAGGTACTCAGTCATCC- 3'	human	biosune
TRIM21-Forward Primer	5' -GACCATGGCTCCCTCATCTA- 3'	human	biosune
TRIM21-Reverse Primer	5' -AGGGTTAGAGGGGCTGTGTT- 3'	human	biosune
TRIM21-Forward Primer	5' -CTCAGACCACCCTCCACATT- 3'	mouse	biosune
TRIM21-Reverse Primer	5' -GAGGGAGCCATGGTCAGTTA- 3'	mouse	biosune
BCL-2-Forward Primer	5' -GGACTTGAAGTGCCATTGGT- 3'	mouse	biosune
BCL-2-Reverse Primer	5' -CGGTAGCGACGAGAGAAGTC- 3'	mouse	biosune
Bax-Forward Primer	5' -TGGCAGCTGACATGTTTTCTGAC- 3'	human	biosune
Bax-Reverse Primer	5' -TCACCCAACCACCCTGGTCTT- 3'	human	biosune
Bax-Forward Primer	5' -CCGGCGAATTGGAGATGAACT- 3'	mouse	biosune
Bax-Reverse Primer	5' -CCAGCCCATGATGGTTCTGAT- 3'	mouse	biosune
GAPDH-Forward Primer	5′-AGGTCGGTGTGAACGGATTTG-3'	mouse	biosune
GAPDH-Reverse Primer	5′-TGTAGACCATGTAGTTGAGGTCA-3'	mouse	biosune
RPL19-Forward Primer	5'-ATGTATCACAGCCTGTACCTG-3'		biosune
RPL19-Reverse Primer	5'-TTCTTGGTCTCTTCCTCCTTG-3'		biosune
GAPDH-Forward Primer	5′-ACAGTCAGCCGCATCTTCTT-3′	human	biosune
GAPDH-Reverse Primer	5′-ACGACCAAATCCGTTGACTC-3'	human	biosune
Chip Primers	Sequence	Species	Company
FOXD1-Bcl2 chip-1-Forward Primer	5' -AGGTGGGAGAATCCTTCGAG- 3'	human	biosune
FOXD1-Bcl2 chip-1-Reverse Primer	5' -TGTGCCCTGCCTGACATCTT- 3'	human	biosune
FOXD1-Bcl2 chip-2-Forward Primer	5' -GTTGCAGTGAGCTGAGATCG- 3'	human	biosune
FOXD1-Bcl2 chip-2-Reverse Primer	5' - TCTAGAAGCACAGCGGCTTAC- 3'	human	biosune
FOXD1-Bcl2 chip-3-Forward Primer	5'-GCTAGGGGCTATTCATGCTG- 3'	human	biosune
FOXD1-Bcl2 chip-3-Reverse Primer	5'-CTACACGATGAGGACTTCC- 3'	human	biosune
FOXD1-Bcl2 chip-4-Forward Primer	5'-CGGTGGGCCTGAAAGTTACT- 3'	human	biosune
FOXD1-Bcl2 chip-4 -Reverse Primer	5'-CTACACACGCACGCGCAT- 3'	human	biosune
FOXD1-Bcl2 chip-5-Forward Primer	5' -ACGGACTAGGTGTTCAGGTG- 3'	human	biosune
FOXD1-Bcl2 chip-5-Reverse Primer	5' -GGAAGACCCAGGCCAATG- 3'	human	biosune
FOXD1-Bcl2 chip-6-Forward Primer	5'-AACGTGCAGAGTCACCTGTC- 3'	human	biosune
FOXD1-Bcl2 chip-6-Reverse Primer	5'-TGTGTGTCTCGCCTGGACC- 3'	human	biosune
