# Supplementary material for: The TRIM21-FOXD1-BCL-2 axis underlies hyperglycaemic cell death and diabetic tissue damage
Source: Cell Death Dis. 2023 Dec 13;14(12):825. doi: 10.1038/s41419-023-06355-1 (PMC10719266; doi:10.1038/s41419-023-06355-1)
Supplement: Supplementary file 5 — Supplementary Table 4_The Mass Spectrometry Data [file 41419_2023_6355_MOESM5_ESM.xlsx]

## Sheet: Table S4_Mass Spectrometry Data
Checked	Protein FDR Confidence	Master	Accession	To	Description	Contaminant	Exp. q-value	Sum PEP Score	Coverage	# Peptides	# PSMs	# Unique Peptides	# Protein Groups	# AAs	MW [kDa]	calc. pI	Found in Sample: [S1] F1: Sample	Modifications	Area: F1: Sample	emPAI	Score Sequest HT	# Peptides Sequest HT	From	To
FALSE	High	Master Protein	P78527	PRKDC	DNA-dependent protein kinase catalytic subunit OS=Homo sapiens OX=9606 GN=PRKDC PE=1 SV=3	FALSE	0	64.6046	9.1812	33	37	33	1	4128	468.788	7.12	High		150000000	0.37	107.327	33	P78527	PRKDC
FALSE	High	Master Protein	Q86VH2	KIF27	Kinesin-like protein KIF27 OS=Homo sapiens OX=9606 GN=KIF27 PE=2 SV=1	FALSE	0	1.27753	1.78444	1	1	1	1	1401	160.184	7.28	High			0.026	0	1	Q86VH2	KIF27
FALSE	High	Master Protein	P49916	LIG3	DNA ligase 3 OS=Homo sapiens OX=9606 GN=LIG3 PE=1 SV=2	FALSE	0.00420168	1.21789	0.792864	1	1	1	1	1009	112.835	9.01	High		63000000	0.034	2.43574	1	P49916	LIG3
FALSE	High	Master Protein	P19474	TRIM21	E3 ubiquitin-protein ligase TRIM21 OS=Homo sapiens OX=9606 GN=TRIM21 PE=1 SV=1	FALSE	0	5.06699	5.89474	3	3	3	1	475	54.135	6.38	High		60000000	0.25	8.73247	3	P19474	TRIM21
FALSE	Medium	Master Protein	Q96C00	ZBTB9	Zinc finger and BTB domain-containing protein 9 OS=Homo sapiens OX=9606 GN=ZBTB9 PE=1 SV=1	FALSE	0.0149254	0.98506	2.537	1	1	1	1	473	50.57	6.76	High		6700000	0.116	2.58623	1	Q96C00	ZBTB9
FALSE	Medium	Master Protein	P19784	CSNK2A2	Casein kinase II subunit alpha' OS=Homo sapiens OX=9606 GN=CSNK2A2 PE=1 SV=1	FALSE	0.0149254	0.916139	3.14286	1	1	1	1	350	41.187	8.56	High		14000000	0.105	3.41754	1	P19784	CSNK2A2
FALSE	High	Master Protein	P62979	RPS27A	Ubiquitin-40S ribosomal protein S27a OS=Homo sapiens OX=9606 GN=RPS27A PE=1 SV=2	FALSE	0	8.43904	30.1282	4	4	4	1	156	17.953	9.64	High		170000000	1.31	13.0134	4	P62979	RPS27A
FALSE	High	Master Protein	Q02880	TOP2B	DNA topoisomerase 2-beta OS=Homo sapiens OX=9606 GN=TOP2B PE=1 SV=3	FALSE	0	1.36131	0.615006	1	1	1	1	1626	183.152	8	High		33000000	0.023	2.08409	1	Q02880	TOP2B
FALSE	High	Master Protein	Q9H3S7	PTPN23	Tyrosine-protein phosphatase non-receptor type 23 OS=Homo sapiens OX=9606 GN=PTPN23 PE=1 SV=1	FALSE	0	1.33358	0.672372	1	1	1	1	1636	178.861	6.92	High			0.029	0	1	Q9H3S7	PTPN23
FALSE	High	Master Protein	Q9H2K8	TAOK3	Serine/threonine-protein kinase TAO3 OS=Homo sapiens OX=9606 GN=TAOK3 PE=1 SV=2	FALSE	0	1.40882	1.11359	1	1	1	1	898	105.34	7.3	High		39000000	0.049	2.03364	1	Q9H2K8	TAOK3
FALSE	High	Master Protein	P36578	RPL4	60S ribosomal protein L4 OS=Homo sapiens OX=9606 GN=RPL4 PE=1 SV=5	FALSE	0	12.6268	19.4379	7	8	7	1	427	47.667	11.06	High		110000000	0.848	20.5509	7	P36578	RPL4
FALSE	High	Master Protein	P46777	RPL5	60S ribosomal protein L5 OS=Homo sapiens OX=9606 GN=RPL5 PE=1 SV=3	FALSE	0	1.9431	3.367	1	1	1	1	297	34.341	9.72	High		58000000	0.136	2.14547	1	P46777	RPL5
FALSE	High	Master Protein	P05388	RPLP0	60S acidic ribosomal protein P0 OS=Homo sapiens OX=9606 GN=RPLP0 PE=1 SV=1	FALSE	0	8.67359	16.7192	3	3	3	1	317	34.252	5.97	High		94000000	0.438	13.6571	3	P05388	RPLP0
FALSE	Medium	Master Protein	Q02878	RPL6	60S ribosomal protein L6 OS=Homo sapiens OX=9606 GN=RPL6 PE=1 SV=3	FALSE	0.0149254	0.862013	2.43056	1	1	1	1	288	32.708	10.58	High		14000000	0.129	1.93111	1	Q02878	RPL6
FALSE	High	Master Protein	P68431	H3C1	Histone H3.1 OS=Homo sapiens OX=9606 GN=HIST1H3A PE=1 SV=2	FALSE	0	2.0294	11.7647	2	2	2	1	136	15.394	11.12	High		38000000	0.389	5.03059	2	P68431	H3C1
FALSE	High	Master Protein	P15924	DSP	Desmoplakin OS=Homo sapiens OX=9606 GN=DSP PE=1 SV=3	FALSE	0	55.6378	10.1707	24	26	24	1	2871	331.569	6.81	High		150000000	0.335	78.6097	24	P15924	DSP
FALSE	High	Master Protein	Q9UQ35	SRRM2	Serine/arginine repetitive matrix protein 2 OS=Homo sapiens OX=9606 GN=SRRM2 PE=1 SV=2	FALSE	0	3.05124	0.508721	1	1	1	1	2752	299.438	12.06	High		50000000	0.015	3.54612	1	Q9UQ35	SRRM2
FALSE	High	Master Protein	Q5D862	FLG2	Filaggrin-2 OS=Homo sapiens OX=9606 GN=FLG2 PE=1 SV=1	TRUE	0	4.24795	0.961941	2	3	2	1	2391	247.928	8.31	High		320000000	0.052	9.43531	2	Q5D862	FLG2
FALSE	High	Master Protein	P35580	MYH10	Myosin-10 OS=Homo sapiens OX=9606 GN=MYH10 PE=1 SV=3	FALSE	0	341.41	44.6356	83	158	62	1	1976	228.858	5.54	High		1000000000	8.644	569.786	83	P35580	MYH10
FALSE	High	Master Protein	Q7Z406	MYH14	Myosin-14 OS=Homo sapiens OX=9606 GN=MYH14 PE=1 SV=2	FALSE	0	60.0599	12.2306	23	41	11	1	1995	227.732	5.6	High		340000000	0.655	132.696	23	Q7Z406	MYH14
FALSE	High	Master Protein	P35579	MYH9	Myosin-9 OS=Homo sapiens OX=9606 GN=MYH9 PE=1 SV=4	FALSE	0	635.433	53.6224	115	330	95	1	1960	226.392	5.6	High		4000000000	39.239	1248.05	115	P35579	MYH9
FALSE	High	Master Protein	P00450	CP	Ceruloplasmin OS=Homo sapiens OX=9606 GN=CP PE=1 SV=1	FALSE	0	2.54653	0.938967	1	1	1	1	1065	122.128	5.72	High		32000000	0.043	3.30444	1	P00450	CP
FALSE	High	Master Protein	Q9Y5B9	SUPT16H	FACT complex subunit SPT16 OS=Homo sapiens OX=9606 GN=SUPT16H PE=1 SV=1	FALSE	0	11.0141	5.2531	5	6	5	1	1047	119.838	5.66	High		81000000	0.197	17.0137	5	Q9Y5B9	SUPT16H
FALSE	High	Master Protein	Q4VCS5	AMOT	Angiomotin OS=Homo sapiens OX=9606 GN=AMOT PE=1 SV=1	FALSE	0	1.57807	0.922509	1	1	1	1	1084	118.013	7.64	High		30000000	0.042	2.71325	1	Q4VCS5	AMOT
FALSE	High	Master Protein	P0CG39	POTEJ	POTE ankyrin domain family member J OS=Homo sapiens OX=9606 GN=POTEJ PE=3 SV=1	FALSE	0	17.645	5.58767	5	12	1	1	1038	117.315	5.97	High			0.286	36.2085	5	P0CG39	POTEJ
FALSE	High	Master Protein	Q02413	DSG1	Desmoglein-1 OS=Homo sapiens OX=9606 GN=DSG1 PE=1 SV=2	FALSE	0	13.5747	8.38894	7	8	7	1	1049	113.676	5.03	High		130000000	0.442	25.798	7	Q02413	DSG1
FALSE	High	Master Protein	P09874	PARP1	Poly [ADP-ribose] polymerase 1 OS=Homo sapiens OX=9606 GN=PARP1 PE=1 SV=4	FALSE	0	148.921	40.1381	40	66	40	1	1014	113.012	8.88	High		1500000000	7.962	259.109	40	P09874	PARP1
FALSE	High	Master Protein	O43707	ACTN4	Alpha-actinin-4 OS=Homo sapiens OX=9606 GN=ACTN4 PE=1 SV=2	FALSE	0	2.62251	1.31723	1	1	1	1	911	104.788	5.44	High		29000000	0.037	2.74268	1	O43707	ACTN4
FALSE	High	Master Protein	Q86WJ1	CHD1L	Chromodomain-helicase-DNA-binding protein 1-like OS=Homo sapiens OX=9606 GN=CHD1L PE=1 SV=3	FALSE	0	2.36331	2.22965	2	2	2	1	897	100.937	6.9	High		45000000	0.041	4.80177	2	Q86WJ1	CHD1L
FALSE	High	Master Protein	Q08554	DSC1	Desmocollin-1 OS=Homo sapiens OX=9606 GN=DSC1 PE=1 SV=2	FALSE	0	2.88439	1.23043	1	1	1	1	894	99.924	5.43	High		110000000	0.046	3.20489	1	Q08554	DSC1
FALSE	High	Master Protein	Q14574	DSC3	Desmocollin-3 OS=Homo sapiens OX=9606 GN=DSC3 PE=1 SV=3	FALSE	0.00420168	1.23173	1.67411	1	1	1	1	896	99.906	6.1	High		27000000	0.04	0	1	Q14574	DSC3
FALSE	Medium	Master Protein	P51797	CLCN6	Chloride transport protein 6 OS=Homo sapiens OX=9606 GN=CLCN6 PE=1 SV=2	FALSE	0.0326087	0.76904	2.41657	1	1	1	1	869	97.225	6.81	High		47000000	0.051	0	1	P51797	CLCN6
FALSE	High	Master Protein	Q9BUJ2	HNRNPUL1	Heterogeneous nuclear ribonucleoprotein U-like protein 1 OS=Homo sapiens OX=9606 GN=HNRNPUL1 PE=1 SV=2	FALSE	0	3.14116	1.51869	1	1	1	1	856	95.679	6.92	High		37000000	0.05	3.99074	1	Q9BUJ2	HNRNPUL1
FALSE	Medium	Master Protein	Q12906	ILF3	Interleukin enhancer-binding factor 3 OS=Homo sapiens OX=9606 GN=ILF3 PE=1 SV=3	FALSE	0.0149254	0.917933	0.894855	1	1	1	1	894	95.279	8.76	High		13000000	0.053	0	1	Q12906	ILF3
FALSE	High	Master Protein	P43243	MATR3	Matrin-3 OS=Homo sapiens OX=9606 GN=MATR3 PE=1 SV=2	FALSE	0.00420168	1.16903	1.06257	1	1	1	1	847	94.565	6.25	High		9200000	0.048	0	1	P43243	MATR3
FALSE	High	Master Protein	Q9UBY0	SLC9A2	Sodium/hydrogen exchanger 2 OS=Homo sapiens OX=9606 GN=SLC9A2 PE=2 SV=1	FALSE	0.00420168	1.18635	5.04926	1	1	1	1	812	91.461	9.09	High		82000000	0.056	3.55894	1	Q9UBY0	SLC9A2
FALSE	High	Master Protein	P11387	TOP1	DNA topoisomerase 1 OS=Homo sapiens OX=9606 GN=TOP1 PE=1 SV=2	FALSE	0	1.3019	1.17647	1	1	1	1	765	90.669	9.31	High		22000000	0.05	1.72637	1	P11387	TOP1
FALSE	High	Master Protein	Q00839	HNRNPU	Heterogeneous nuclear ribonucleoprotein U OS=Homo sapiens OX=9606 GN=HNRNPU PE=1 SV=6	FALSE	0	4.9933	7.63636	4	4	4	1	825	90.528	6	High		87000000	0.227	10.7637	4	Q00839	HNRNPU
FALSE	High	Master Protein	P22735	TGM1	Protein-glutamine gamma-glutamyltransferase K OS=Homo sapiens OX=9606 GN=TGM1 PE=1 SV=4	FALSE	0	2.92526	1.95838	2	2	2	1	817	89.73	6.04	High		14000000	0.101	2.84212	2	P22735	TGM1
FALSE	Medium	Master Protein	Q6ZWE6	PLEKHM3	Pleckstrin homology domain-containing family M member 3 OS=Homo sapiens OX=9606 GN=PLEKHM3 PE=2 SV=2	FALSE	0.0422535	0.712422	5.65046	1	1	1	1	761	87.111	7.09	High			0.053	3.79314	1	Q6ZWE6	PLEKHM3
FALSE	Medium	Master Protein	P08238	HSP90AB1	Heat shock protein HSP 90-beta OS=Homo sapiens OX=9606 GN=HSP90AB1 PE=1 SV=4	FALSE	0.0361011	0.745936	0.966851	1	1	1	1	724	83.212	5.03	High		11000000	0.055	0	1	P08238	HSP90AB1
FALSE	High	Master Protein	Q13835	PKP1	Plakophilin-1 OS=Homo sapiens OX=9606 GN=PKP1 PE=1 SV=2	FALSE	0	1.90868	2.1419	1	1	1	1	747	82.808	9.13	High			0.043	3.59674	1	Q13835	PKP1
FALSE	High	Master Protein	P13010	XRCC5	X-ray repair cross-complementing protein 5 OS=Homo sapiens OX=9606 GN=XRCC5 PE=1 SV=3	FALSE	0	63.4672	35.2459	23	36	23	1	732	82.652	5.81	High		650000000	3.41	120.253	23	P13010	XRCC5
FALSE	High	Master Protein	Q92499	DDX1	ATP-dependent RNA helicase DDX1 OS=Homo sapiens OX=9606 GN=DDX1 PE=1 SV=2	FALSE	0	42.7711	28.5135	16	21	16	1	740	82.38	7.23	High		180000000	1.3	71.8121	16	Q92499	DDX1
FALSE	High	Master Protein	P14923	JUP	Junction plakoglobin OS=Homo sapiens OX=9606 GN=JUP PE=1 SV=3	FALSE	0	34.4739	26.0403	15	17	15	1	745	81.693	6.14	High		130000000	1.31	53.4963	15	P14923	JUP
FALSE	High	Master Protein	Q08945	SSRP1	FACT complex subunit SSRP1 OS=Homo sapiens OX=9606 GN=SSRP1 PE=1 SV=1	FALSE	0	11.9362	12.1298	7	7	7	1	709	81.024	6.87	High		110000000	0.496	19.9084	7	Q08945	SSRP1
FALSE	High	Master Protein	Q92841	DDX17	Probable ATP-dependent RNA helicase DDX17 OS=Homo sapiens OX=9606 GN=DDX17 PE=1 SV=2	FALSE	0	3.13136	1.64609	1	1	1	1	729	80.222	8.27	High		63000000	0.059	3.87513	1	Q92841	DDX17
FALSE	Medium	Master Protein	A0A0J9YY54	TEX13D	Testis-expressed protein 13D OS=Homo sapiens OX=9606 GN=TEX13D PE=3 SV=1	FALSE	0.0149254	0.933301	3.22129	1	1	1	1	714	78.837	7.53	High			0.062	3.24362	1	A0A0J9YY54	TEX13D
FALSE	High	Master Protein	P02788	LTF	Lactotransferrin OS=Homo sapiens OX=9606 GN=LTF PE=1 SV=6	FALSE	0	1.49607	1.26761	1	1	1	1	710	78.132	8.12	High		26000000	0.049	2.20418	1	P02788	LTF
FALSE	High	Master Protein	Q08188	TGM3	Protein-glutamine gamma-glutamyltransferase E OS=Homo sapiens OX=9606 GN=TGM3 PE=1 SV=4	FALSE	0	5.70062	7.07071	3	3	3	1	693	76.584	5.86	High		73000000	0.17	11.0069	3	Q08188	TGM3
FALSE	High	Master Protein	P19338	NCL	Nucleolin OS=Homo sapiens OX=9606 GN=NCL PE=1 SV=3	FALSE	0	3.46417	3.09859	2	2	2	1	710	76.568	4.7	High		23000000	0.101	4.68861	2	P19338	NCL
FALSE	High	Master Protein	P23246	SFPQ	Splicing factor, proline- and glutamine-rich OS=Homo sapiens OX=9606 GN=SFPQ PE=1 SV=2	FALSE	0	1.36101	2.12164	1	1	1	1	707	76.102	9.44	High		52000000	0.07	3.16787	1	P23246	SFPQ
FALSE	High	Master Protein	P42166	TMPO	Lamina-associated polypeptide 2, isoform alpha OS=Homo sapiens OX=9606 GN=TMPO PE=1 SV=2	FALSE	0	11.8679	11.0951	5	5	5	1	694	75.446	7.66	High		65000000	0.334	16.2426	5	P42166	TMPO
FALSE	High	Master Protein	O00571	DDX3X	ATP-dependent RNA helicase DDX3X OS=Homo sapiens OX=9606 GN=DDX3X PE=1 SV=3	FALSE	0	50.5562	30.9668	16	20	16	1	662	73.198	7.18	High		530000000	1.994	78.2066	16	O00571	DDX3X
FALSE	High	Master Protein	P11021	HSPA5	Endoplasmic reticulum chaperone BiP OS=Homo sapiens OX=9606 GN=HSPA5 PE=1 SV=2	FALSE	0	4.91646	6.42202	3	3	3	1	654	72.288	5.16	High		49000000	0.184	9.12374	3	P11021	HSPA5
FALSE	High	Master Protein	O43663	PRC1	Protein regulator of cytokinesis 1 OS=Homo sapiens OX=9606 GN=PRC1 PE=1 SV=2	FALSE	0	24.3647	22.7419	10	11	10	1	620	71.562	6.68	High		190000000	0.833	32.5405	10	O43663	PRC1
FALSE	High	Master Protein	P0DMV9	HSPA1B	Heat shock 70 kDa protein 1B OS=Homo sapiens OX=9606 GN=HSPA1B PE=1 SV=1	FALSE	0	1.50962	1.87207	1	1	1	1	641	70.009	5.66	High		22000000	0.062	3.56304	1	P0DMV9	HSPA1B
FALSE	High	Master Protein	P12956	XRCC6	X-ray repair cross-complementing protein 6 OS=Homo sapiens OX=9606 GN=XRCC6 PE=1 SV=2	FALSE	0	4.64427	3.61248	2	2	2	1	609	69.799	6.64	High		44000000	0.122	4.72643	2	P12956	XRCC6
FALSE	High	Master Protein	Q96PK6	RBM14	RNA-binding protein 14 OS=Homo sapiens OX=9606 GN=RBM14 PE=1 SV=2	FALSE	0	3.31905	2.98954	2	2	2	1	669	69.449	9.67	High		51000000	0.179	6.17557	2	Q96PK6	RBM14
FALSE	High	Master Protein	P02768	ALB	Serum albumin OS=Homo sapiens OX=9606 GN=ALB PE=1 SV=2	TRUE	0	16.6987	12.8079	8	9	8	1	609	69.321	6.28	High		1000000000	0.638	29.2765	8	P02768	ALB
FALSE	High	Master Protein	P23588	EIF4B	Eukaryotic translation initiation factor 4B OS=Homo sapiens OX=9606 GN=EIF4B PE=1 SV=2	FALSE	0	2.1189	1.80033	1	1	1	1	611	69.11	5.73	High		17000000	0.07	4.2227	1	P23588	EIF4B
FALSE	High	Master Protein	Q01844	EWSR1	RNA-binding protein EWS OS=Homo sapiens OX=9606 GN=EWSR1 PE=1 SV=1	FALSE	0	11.5859	7.31707	3	4	3	1	656	68.436	9.33	High		160000000	0.492	14.9893	3	Q01844	EWSR1
FALSE	High	Master Protein	Q9UGN5	PARP2	Poly [ADP-ribose] polymerase 2 OS=Homo sapiens OX=9606 GN=PARP2 PE=1 SV=2	FALSE	0.00420168	1.18217	2.5729	1	1	1	1	583	66.164	8.88	High		15000000	0.066	2.18972	1	Q9UGN5	PARP2
FALSE	High	Master Protein	P04264	KRT1	Keratin, type II cytoskeletal 1 OS=Homo sapiens OX=9606 GN=KRT1 PE=1 SV=6	FALSE	0	304.715	68.1677	52	273	44	1	644	65.999	8.12	High		23000000000	334.982	1018.51	52	P04264	KRT1
FALSE	Medium	Master Protein	Q02383	SEMG2	Semenogelin-2 OS=Homo sapiens OX=9606 GN=SEMG2 PE=1 SV=1	FALSE	0.0149254	0.884057	3.78007	1	1	1	1	582	65.405	9.07	High		2300000	0.056	2.24098	1	Q02383	SEMG2
FALSE	High	Master Protein	P35908	KRT2	Keratin, type II cytoskeletal 2 epidermal OS=Homo sapiens OX=9606 GN=KRT2 PE=1 SV=2	FALSE	0	191.849	68.3881	44	149	32	1	639	65.393	8	High		7500000000	39.239	553.719	44	P35908	KRT2
FALSE	High	Master Protein	Q5T749	KPRP	Keratinocyte proline-rich protein OS=Homo sapiens OX=9606 GN=KPRP PE=1 SV=1	FALSE	0	13.169	20.8981	7	7	7	1	579	64.093	8.27	High		270000000	1.015	25.6157	7	Q5T749	KPRP
FALSE	High	Master Protein	P13647	KRT5	Keratin, type II cytoskeletal 5 OS=Homo sapiens OX=9606 GN=KRT5 PE=1 SV=3	TRUE	0	123.642	46.1017	40	106	22	1	590	62.34	7.74	High		1300000000	41.518	334.436	40	P13647	KRT5
FALSE	High	Master Protein	P35527	KRT9	Keratin, type I cytoskeletal 9 OS=Homo sapiens OX=9606 GN=KRT9 PE=1 SV=3	FALSE	0	209.786	66.9342	36	116	36	1	623	62.027	5.24	High		9900000000	75.27	485.497	36	P35527	KRT9
FALSE	High	Master Protein	Q7Z794	KRT77	Keratin, type II cytoskeletal 1b OS=Homo sapiens OX=9606 GN=KRT77 PE=2 SV=3	FALSE	0	26.8937	18.1661	10	25	7	1	578	61.864	5.99	High		2900000000	1.202	71.0496	10	Q7Z794	KRT77
FALSE	High	Master Protein	Q92804	TAF15	TATA-binding protein-associated factor 2N OS=Homo sapiens OX=9606 GN=TAF15 PE=1 SV=1	FALSE	0	10.6677	5.23649	3	4	3	1	592	61.793	8.02	High		240000000	0.259	16.5319	3	Q92804	TAF15
FALSE	High	Master Protein	Q14247	CTTN	Src substrate cortactin OS=Homo sapiens OX=9606 GN=CTTN PE=1 SV=2	FALSE	0	2.57032	3.09091	2	2	2	1	550	61.549	5.4	High		38000000	0.16	4.92475	2	Q14247	CTTN
FALSE	High	Master Protein	P52294	KPNA1	Importin subunit alpha-5 OS=Homo sapiens OX=9606 GN=KPNA1 PE=1 SV=3	FALSE	0	2.25908	2.04461	1	1	1	1	538	60.184	5.01	High		17000000	0.089	3.42697	1	P52294	KPNA1
FALSE	High	Master Protein	P04259	KRT6B	Keratin, type II cytoskeletal 6B OS=Homo sapiens OX=9606 GN=KRT6B PE=1 SV=5	FALSE	0	89.789	38.4752	29	102	1	1	564	60.03	8	High		160000000	12.769	300.485	29	P04259	KRT6B
FALSE	High	Master Protein	P02538	KRT6A	Keratin, type II cytoskeletal 6A OS=Homo sapiens OX=9606 GN=KRT6A PE=1 SV=3	TRUE	0	90.5648	40.4255	30	90	2	1	564	60.008	8	High		230000000	12.769	276.654	30	P02538	KRT6A
FALSE	High	Master Protein	P13645	KRT10	Keratin, type I cytoskeletal 10 OS=Homo sapiens OX=9606 GN=KRT10 PE=1 SV=6	FALSE	0	234.034	61.4726	36	191	31	1	584	58.792	5.21	High		12000000000	403.709	730.935	36	P13645	KRT10
FALSE	High	Master Protein	Q9NP81	SARS2	Serine--tRNA ligase, mitochondrial OS=Homo sapiens OX=9606 GN=SARS2 PE=1 SV=1	FALSE	0	1.30592	1.35135	1	4	1	1	518	58.246	8.13	High		150000000	0.07	4.56211	1	Q9NP81	SARS2
FALSE	Medium	Master Protein	Q86SJ2	AMIGO2	Amphoterin-induced protein 2 OS=Homo sapiens OX=9606 GN=AMIGO2 PE=1 SV=1	FALSE	0.021978	0.819874	8.23755	1	1	1	1	522	57.897	8.4	High		8600000	0.077	0	1	Q86SJ2	AMIGO2
FALSE	High	Master Protein	Q3SY84	KRT71	Keratin, type II cytoskeletal 71 OS=Homo sapiens OX=9606 GN=KRT71 PE=1 SV=3	FALSE	0	5.48401	4.0153	2	3	1	1	523	57.256	6.61	High		27000000	0.141	8.85879	2	Q3SY84	KRT71
FALSE	High	Master Protein	Q8N1N4	KRT78	Keratin, type II cytoskeletal 78 OS=Homo sapiens OX=9606 GN=KRT78 PE=1 SV=2	FALSE	0	23.7395	21.5385	11	12	10	1	520	56.83	6.02	High		73000000	1.11	36.6451	11	Q8N1N4	KRT78
FALSE	Medium	Master Protein	P06576	ATP5F1B	ATP synthase subunit beta, mitochondrial OS=Homo sapiens OX=9606 GN=ATP5F1B PE=1 SV=3	FALSE	0.0149254	0.915066	1.89036	1	1	1	1	529	56.525	5.4	High		12000000	0.077	2.23629	1	P06576	ATP5F1B
FALSE	Medium	Master Protein	P78386	KRT85	Keratin, type II cuticular Hb5 OS=Homo sapiens OX=9606 GN=KRT85 PE=1 SV=1	TRUE	0.021978	0.821887	1.77515	1	1	1	1	507	55.766	6.55	High		6400000	0.064	1.80744	1	P78386	KRT85
FALSE	High	Master Protein	Q2M2I5	KRT24	Keratin, type I cytoskeletal 24 OS=Homo sapiens OX=9606 GN=KRT24 PE=1 SV=1	TRUE	0	7.20008	5.14286	3	5	1	1	525	55.053	4.96	High		150000000	0.301	14.2496	3	Q2M2I5	KRT24
FALSE	Medium	Master Protein	Q15208	STK38	Serine/threonine-protein kinase 38 OS=Homo sapiens OX=9606 GN=STK38 PE=1 SV=1	FALSE	0.0149254	1.03072	2.58065	1	1	1	1	465	54.155	7.15	High		440000000	0	0	1	Q15208	STK38
FALSE	Medium	Master Protein	Q53EZ4	CEP55	Centrosomal protein of 55 kDa OS=Homo sapiens OX=9606 GN=CEP55 PE=1 SV=3	FALSE	0.0149254	0.950007	8.83621	1	1	1	1	464	54.145	7.01	High		69000000	0	0	1	Q53EZ4	CEP55
FALSE	High	Master Protein	P08670	VIM	Vimentin OS=Homo sapiens OX=9606 GN=VIM PE=1 SV=4	FALSE	0	9.80326	10.3004	5	5	5	1	466	53.619	5.12	High		66000000	0.403	12.2548	5	P08670	VIM
FALSE	Medium	Master Protein	P17030	ZNF25	Zinc finger protein 25 OS=Homo sapiens OX=9606 GN=ZNF25 PE=2 SV=2	FALSE	0.0149254	1.02956	3.28947	1	1	1	1	456	53.51	9.03	High			0.083	2.39561	1	P17030	ZNF25
FALSE	High	Master Protein	Q9ULV4	CORO1C	Coronin-1C OS=Homo sapiens OX=9606 GN=CORO1C PE=1 SV=1	FALSE	0	5.3774	7.80591	3	3	3	1	474	53.215	7.08	High		14000000	0.304	9.75462	3	Q9ULV4	CORO1C
FALSE	High	Master Protein	Q13867	BLMH	Bleomycin hydrolase OS=Homo sapiens OX=9606 GN=BLMH PE=1 SV=1	FALSE	0	4.45582	5.27473	2	2	2	1	455	52.528	6.27	High		54000000	0.179	5.61307	2	Q13867	BLMH
FALSE	High	Master Protein	P63151	PPP2R2A	Serine/threonine-protein phosphatase 2A 55 kDa regulatory subunit B alpha isoform OS=Homo sapiens OX=9606 GN=PPP2R2A PE=1 SV=1	FALSE	0	3.68684	4.25056	2	2	2	1	447	51.659	6.2	High		28000000	0.179	5.53436	2	P63151	PPP2R2A
FALSE	High	Master Protein	P02533	KRT14	Keratin, type I cytoskeletal 14 OS=Homo sapiens OX=9606 GN=KRT14 PE=1 SV=4	FALSE	0	77.511	55.2966	25	42	9	1	472	51.529	5.16	High		880000000	7.209	150.892	25	P02533	KRT14
FALSE	High	Master Protein	Q15517	CDSN	Corneodesmosin OS=Homo sapiens OX=9606 GN=CDSN PE=1 SV=3	FALSE	0.00420168	1.15428	3.40265	1	1	1	1	529	51.49	8.35	High		72000000	0.179	3.96731	1	Q15517	CDSN
FALSE	High	Master Protein	P08779	KRT16	Keratin, type I cytoskeletal 16 OS=Homo sapiens OX=9606 GN=KRT16 PE=1 SV=4	TRUE	0	73.6621	56.4482	25	36	11	1	473	51.236	5.05	High		510000000	6.197	131.35	25	P08779	KRT16
FALSE	High	Master Protein	P61978	HNRNPK	Heterogeneous nuclear ribonucleoprotein K OS=Homo sapiens OX=9606 GN=HNRNPK PE=1 SV=1	FALSE	0	7.38157	13.6069	4	4	4	1	463	50.944	5.54	High		80000000	0.374	11.8499	4	P61978	HNRNPK
FALSE	High	Master Protein	P39656	DDOST	Dolichyl-diphosphooligosaccharide--protein glycosyltransferase 48 kDa subunit OS=Homo sapiens OX=9606 GN=DDOST PE=1 SV=4	FALSE	0	2.27054	4.38596	2	2	2	1	456	50.769	6.55	High		21000000	0.202	5.09813	2	P39656	DDOST
FALSE	Medium	Master Protein	A8MYZ6	FOXO6	Forkhead box protein O6 OS=Homo sapiens OX=9606 GN=FOXO6 PE=1 SV=1	FALSE	0.0326087	0.758703	2.43902	1	1	1	1	492	50.563	5.45	High			0.136	2.26146	1	A8MYZ6	FOXO6
FALSE	High	Master Protein	Q6KB66	KRT80	Keratin, type II cytoskeletal 80 OS=Homo sapiens OX=9606 GN=KRT80 PE=1 SV=2	TRUE	0	6.36343	5.0885	2	29	1	1	452	50.494	5.67	High		48000000	0.218	93.3295	2	Q6KB66	KRT80
FALSE	High	Master Protein	Q05639	EEF1A2	Elongation factor 1-alpha 2 OS=Homo sapiens OX=9606 GN=EEF1A2 PE=1 SV=1	FALSE	0	6.38082	11.6631	4	4	1	1	463	50.438	9.03	High		190000000	0.445	12.1313	4	Q05639	EEF1A2
FALSE	Medium	Master Protein	P68363	TUBA1B	Tubulin alpha-1B chain OS=Homo sapiens OX=9606 GN=TUBA1B PE=1 SV=1	FALSE	0.0123457	1.1121	3.32594	1	1	1	1	451	50.12	5.06	High		63000000	0.101	3.8046	1	P68363	TUBA1B
FALSE	High	Master Protein	P68104	EEF1A1	Elongation factor 1-alpha 1 OS=Homo sapiens OX=9606 GN=EEF1A1 PE=1 SV=1	FALSE	0	6.10476	11.6883	4	4	1	1	462	50.109	9.01	High		84000000	0.445	13.9533	4	P68104	EEF1A1
FALSE	High	Master Protein	P68371	TUBB4B	Tubulin beta-4B chain OS=Homo sapiens OX=9606 GN=TUBB4B PE=1 SV=1	FALSE	0	1.51414	2.02247	1	1	1	1	445	49.799	4.89	High		39000000	0.105	2.39273	1	P68371	TUBB4B
FALSE	High	Master Protein	O76014	KRT37	Keratin, type I cuticular Ha7 OS=Homo sapiens OX=9606 GN=KRT37 PE=3 SV=3	TRUE	0	2.04393	3.34076	2	3	1	1	449	49.715	4.96	High			0.194	6.90598	2	O76014	KRT37
FALSE	Medium	Master Protein	Q96QA5	GSDMA	Gasdermin-A OS=Homo sapiens OX=9606 GN=GSDMA PE=1 SV=4	FALSE	0.0149254	1.04134	1.79775	1	1	1	1	445	49.334	5.29	High		29000000	0.089	2.10117	1	Q96QA5	GSDMA
FALSE	High	Master Protein	P31943	HNRNPH1	Heterogeneous nuclear ribonucleoprotein H OS=Homo sapiens OX=9606 GN=HNRNPH1 PE=1 SV=4	FALSE	0	21.9508	17.5947	6	9	4	1	449	49.198	6.3	High		280000000	1.089	36.5922	6	P31943	HNRNPH1
FALSE	High	Master Protein	Q04695	KRT17	Keratin, type I cytoskeletal 17 OS=Homo sapiens OX=9606 GN=KRT17 PE=1 SV=2	TRUE	0	31.8346	31.713	14	21	6	1	432	48.076	5.02	High		75000000	1.865	72.6714	14	Q04695	KRT17
FALSE	High	Master Protein	P05783	KRT18	Keratin, type I cytoskeletal 18 OS=Homo sapiens OX=9606 GN=KRT18 PE=1 SV=2	FALSE	0	1.91499	3.72093	2	3	1	1	430	48.029	5.45	High		36000000	0.166	7.20359	2	P05783	KRT18
FALSE	High	Master Protein	Q9UJU5	FOXD3	Forkhead box protein D3 OS=Homo sapiens OX=9606 GN=FOXD3 PE=1 SV=1	FALSE	0	13.0782	8.99582	4	8	1	1	478	47.601	6.46	High		360000000	1.683	28.4875	4	Q9UJU5	FOXD3
FALSE	High	Master Protein	P38919	EIF4A3	Eukaryotic initiation factor 4A-III OS=Homo sapiens OX=9606 GN=EIF4A3 PE=1 SV=4	FALSE	0	1.25704	1.94647	1	1	1	1	411	46.841	6.73	High		20000000	0.096	2.3656	1	P38919	EIF4A3
FALSE	High	Master Protein	Q96P63	SERPINB12	Serpin B12 OS=Homo sapiens OX=9606 GN=SERPINB12 PE=1 SV=1	FALSE	0	4.89363	9.38272	3	3	3	1	405	46.247	5.53	High		93000000	0.389	8.94575	3	Q96P63	SERPINB12
FALSE	High	Master Protein	Q16676	FOXD1	Forkhead box protein D1 OS=Homo sapiens OX=9606 GN=FOXD1 PE=1 SV=1	FALSE	0	87.1768	37.8495	12	71	9	1	465	46.112	5.14	High		5200000000	145.78	371.269	12	Q16676	FOXD1
FALSE	High	Master Protein	P39023	RPL3	60S ribosomal protein L3 OS=Homo sapiens OX=9606 GN=RPL3 PE=1 SV=2	FALSE	0	3.49229	4.96278	2	2	2	1	403	46.08	10.18	High		51000000	0.233	5.85981	2	P39023	RPL3
FALSE	High	Master Protein	P52597	HNRNPF	Heterogeneous nuclear ribonucleoprotein F OS=Homo sapiens OX=9606 GN=HNRNPF PE=1 SV=3	FALSE	0	7.83403	10.6024	3	4	1	1	415	45.643	5.58	High		33000000	0.492	14.0496	3	P52597	HNRNPF
FALSE	High	Master Protein	P00738	HP	Haptoglobin OS=Homo sapiens OX=9606 GN=HP PE=1 SV=1	FALSE	0	1.62142	2.21675	1	1	1	1	406	45.177	6.58	High			0.105	2.49336	1	P00738	HP
FALSE	Medium	Master Protein	P29508	SERPINB3	Serpin B3 OS=Homo sapiens OX=9606 GN=SERPINB3 PE=1 SV=2	FALSE	0.0149254	0.986741	1.79487	1	1	1	1	390	44.537	6.81	High		29000000	0.101	2.2064	1	P29508	SERPINB3
FALSE	High	Master Protein	P07339	CTSD	Cathepsin D OS=Homo sapiens OX=9606 GN=CTSD PE=1 SV=1	FALSE	0	1.60906	2.42718	1	1	1	1	412	44.524	6.54	High		48000000	0.105	2.80722	1	P07339	CTSD
FALSE	Medium	Master Protein	Q16254	E2F4	Transcription factor E2F4 OS=Homo sapiens OX=9606 GN=E2F4 PE=1 SV=2	FALSE	0.0388693	0.738975	3.38983	1	1	1	1	413	43.933	4.75	High		67000000	0.122	2.10882	1	Q16254	E2F4
FALSE	High	Master Protein	Q9P035	HACD3	Very-long-chain (3R)-3-hydroxyacyl-CoA dehydratase 3 OS=Homo sapiens OX=9606 GN=HACD3 PE=1 SV=2	FALSE	0	2.15333	8.01105	2	2	2	1	362	43.132	8.94	High		84000000	0.292	5.54179	2	Q9P035	HACD3
FALSE	Medium	Master Protein	Q12905	ILF2	Interleukin enhancer-binding factor 2 OS=Homo sapiens OX=9606 GN=ILF2 PE=1 SV=2	FALSE	0.021978	0.822464	2.82051	1	1	1	1	390	43.035	5.26	High		28000000	0.116	2.24579	1	Q12905	ILF2
FALSE	High	Master Protein	P68032	ACTC1	Actin, alpha cardiac muscle 1 OS=Homo sapiens OX=9606 GN=ACTC1 PE=1 SV=1	FALSE	0	21.902	25.4642	9	18	1	1	377	41.992	5.39	High		42000000	2.325	48.2181	9	P68032	ACTC1
FALSE	High	Master Protein	P60709	ACTB	Actin, cytoplasmic 1 OS=Homo sapiens OX=9606 GN=ACTB PE=1 SV=1	FALSE	0	57.7971	49.6	14	30	4	1	375	41.71	5.48	High		3800000000	8.047	105.881	14	P60709	ACTB
FALSE	High	Master Protein	O75367	MACROH2A1	Core histone macro-H2A.1 OS=Homo sapiens OX=9606 GN=H2AFY PE=1 SV=4	FALSE	0	4.5076	13.172	3	3	3	1	372	39.592	9.79	High		53000000	0.438	10.5851	3	O75367	MACROH2A1
FALSE	High	Master Protein	P09651	HNRNPA1	Heterogeneous nuclear ribonucleoprotein A1 OS=Homo sapiens OX=9606 GN=HNRNPA1 PE=1 SV=5	FALSE	0	2.86265	4.30108	1	1	1	1	372	38.723	9.13	High		54000000	0.122	3.51946	1	P09651	HNRNPA1
FALSE	High	Master Protein	P07355	ANXA2	Annexin A2 OS=Homo sapiens OX=9606 GN=ANXA2 PE=1 SV=2	FALSE	0	10.1534	17.9941	5	5	5	1	339	38.58	7.75	High		81000000	0.616	15.9828	5	P07355	ANXA2
FALSE	High	Master Protein	Q14103	HNRNPD	Heterogeneous nuclear ribonucleoprotein D0 OS=Homo sapiens OX=9606 GN=HNRNPD PE=1 SV=1	FALSE	0	1.82549	6.19718	2	2	2	1	355	38.41	7.81	High		55000000	0.359	4.55267	2	Q14103	HNRNPD
FALSE	High	Master Protein	P22626	HNRNPA2B1	Heterogeneous nuclear ribonucleoproteins A2/B1 OS=Homo sapiens OX=9606 GN=HNRNPA2B1 PE=1 SV=2	FALSE	0	6.1878	7.36544	2	2	2	1	353	37.407	8.95	High		98000000	0.274	7.16388	2	P22626	HNRNPA2B1
FALSE	High	Master Protein	P31942	HNRNPH3	Heterogeneous nuclear ribonucleoprotein H3 OS=Homo sapiens OX=9606 GN=HNRNPH3 PE=1 SV=2	FALSE	0	11.6171	17.9191	5	9	5	1	346	36.903	6.87	High		740000000	1.404	26.997	5	P31942	HNRNPH3
FALSE	High	Master Protein	P04406	GAPDH	Glyceraldehyde-3-phosphate dehydrogenase OS=Homo sapiens OX=9606 GN=GAPDH PE=1 SV=3	FALSE	0	19.331	24.4776	6	8	6	1	335	36.03	8.46	High		230000000	1.154	26.8993	6	P04406	GAPDH
FALSE	High	Master Protein	P01859	IGHG2	Immunoglobulin heavy constant gamma 2 OS=Homo sapiens OX=9606 GN=IGHG2 PE=1 SV=2	FALSE	0	1.70575	2.76074	1	1	1	1	326	35.878	7.59	High		73000000	0.179	2.90401	1	P01859	IGHG2
FALSE	High	Master Protein	Q96AG4	LRRC59	Leucine-rich repeat-containing protein 59 OS=Homo sapiens OX=9606 GN=LRRC59 PE=1 SV=1	FALSE	0	1.30286	5.21173	1	1	1	1	307	34.909	9.57	High		19000000	0.136	2.66228	1	Q96AG4	LRRC59
FALSE	High	Master Protein	P05089	ARG1	Arginase-1 OS=Homo sapiens OX=9606 GN=ARG1 PE=1 SV=2	FALSE	0	5.36758	12.4224	3	3	3	1	322	34.713	7.21	High		40000000	0.438	7.97224	3	P05089	ARG1
FALSE	High	Master Protein	P07910	HNRNPC	Heterogeneous nuclear ribonucleoproteins C1/C2 OS=Homo sapiens OX=9606 GN=HNRNPC PE=1 SV=4	FALSE	0	6.07672	11.1111	3	3	3	1	306	33.65	5.08	High		41000000	0.35	9.61837	3	P07910	HNRNPC
FALSE	High	Master Protein	P52907	CAPZA1	F-actin-capping protein subunit alpha-1 OS=Homo sapiens OX=9606 GN=CAPZA1 PE=1 SV=3	FALSE	0	9.53208	22.028	4	5	4	1	286	32.902	5.69	High		110000000	1.054	18.6085	4	P52907	CAPZA1
FALSE	High	Master Protein	P09493	TPM1	Tropomyosin alpha-1 chain OS=Homo sapiens OX=9606 GN=TPM1 PE=1 SV=2	FALSE	0	25.7456	18.662	9	10	6	1	284	32.689	4.74	High		170000000	1.721	41.1766	9	P09493	TPM1
FALSE	High	Master Protein	P50402	EMD	Emerin OS=Homo sapiens OX=9606 GN=EMD PE=1 SV=1	FALSE	0	19.9023	26.7717	6	8	6	1	254	28.976	5.5	High		280000000	2.415	28.336	6	P50402	EMD
FALSE	High	Master Protein	P67936	TPM4	Tropomyosin alpha-4 chain OS=Homo sapiens OX=9606 GN=TPM4 PE=1 SV=3	FALSE	0	10.1961	13.3065	5	5	2	1	248	28.504	4.69	High		39000000	0.73	17.1362	5	P67936	TPM4
FALSE	High	Master Protein	P31944	CASP14	Caspase-14 OS=Homo sapiens OX=9606 GN=CASP14 PE=1 SV=2	FALSE	0	9.06798	11.5702	4	5	4	1	242	27.662	5.58	High		43000000	0.896	14.6392	4	P31944	CASP14
FALSE	High	Master Protein	Q5T750	XP32	Skin-specific protein 32 OS=Homo sapiens OX=9606 GN=XP32 PE=1 SV=1	FALSE	0.00420168	1.24306	3.2	1	1	1	1	250	26.219	7.97	High		97000000	0.194	2.56062	1	Q5T750	XP32
FALSE	Medium	Master Protein	P23490	LORICRIN	Loricrin OS=Homo sapiens OX=9606 GN=LOR PE=1 SV=2	FALSE	0.0149254	0.882066	2.5641	1	1	1	1	312	25.744	8.09	High		52000000	1.154	2.51369	1	P23490	LORICRIN
FALSE	High	Master Protein	P16402	H1-3	Histone H1.3 OS=Homo sapiens OX=9606 GN=HIST1H1D PE=1 SV=2	FALSE	0	1.74017	4.52489	1	1	1	1	221	22.336	11.02	High		190000000	0.194	2.89024	1	P16402	H1-3
FALSE	High	Master Protein	P32119	PRDX2	Peroxiredoxin-2 OS=Homo sapiens OX=9606 GN=PRDX2 PE=1 SV=5	FALSE	0	2.4172	7.57576	2	2	2	1	198	21.878	5.97	High		8800000	0.468	4.23874	2	P32119	PRDX2
FALSE	High	Master Protein	O75223	GGCT	Gamma-glutamylcyclotransferase OS=Homo sapiens OX=9606 GN=GGCT PE=1 SV=1	FALSE	0	3.76538	13.2979	2	2	2	1	188	20.994	5.14	High		26000000	0.389	5.52614	2	O75223	GGCT
FALSE	High	Master Protein	P12273	PIP	Prolactin-inducible protein OS=Homo sapiens OX=9606 GN=PIP PE=1 SV=1	FALSE	0	3.54966	19.1781	2	2	2	1	146	16.562	8.05	High		75000000	0.468	6.73207	2	P12273	PIP
FALSE	High	Master Protein	P61626	LYZ	Lysozyme C OS=Homo sapiens OX=9606 GN=LYZ PE=1 SV=1	FALSE	0	1.70752	8.10811	1	1	1	1	148	16.526	9.16	High		35000000	0.233	2.28821	1	P61626	LYZ
FALSE	Medium	Master Protein	P01229	LHB	Lutropin subunit beta OS=Homo sapiens OX=9606 GN=LHB PE=1 SV=3	FALSE	0.021978	0.820448	30.4965	1	1	1	1	141	15.335	7.74	High			0.334	3.78302	1	P01229	LHB
FALSE	High	Master Protein	Q96A08	H2BC1	Histone H2B type 1-A OS=Homo sapiens OX=9606 GN=HIST1H2BA PE=1 SV=3	FALSE	0	1.63714	7.08661	1	1	1	1	127	14.159	10.32	High		40000000	0.233	1.82465	1	Q96A08	H2BC1
FALSE	High	Master Protein	P06702	S100A9	Protein S100-A9 OS=Homo sapiens OX=9606 GN=S100A9 PE=1 SV=1	FALSE	0	7.0703	28.0702	3	4	3	1	114	13.234	6.13	High		240000000	2.162	13.207	3	P06702	S100A9
FALSE	High	Master Protein	A0A075B6S2	IGKV2D-29	Immunoglobulin kappa variable 2D-29 OS=Homo sapiens OX=9606 GN=IGKV2D-29 PE=3 SV=1	FALSE	0	5.72688	16.6667	3	5	3	1	120	13.135	7.12	High		690000000	2.162	14.6734	3	A0A075B6S2	IGKV2D-29
FALSE	High	Master Protein	P10599	TXN	Thioredoxin OS=Homo sapiens OX=9606 GN=TXN PE=1 SV=3	FALSE	0	2.77134	12.381	1	1	1	1	105	11.73	4.92	High		75000000	0.389	3.69382	1	P10599	TXN
FALSE	High	Master Protein	Q9HCY8	S100A14	Protein S100-A14 OS=Homo sapiens OX=9606 GN=S100A14 PE=1 SV=1	FALSE	0	2.18963	10.5769	1	1	1	1	104	11.655	5.24	High		26000000	0.334	2.13177	1	Q9HCY8	S100A14
FALSE	High	Master Protein	P31151	S100A7	Protein S100-A7 OS=Homo sapiens OX=9606 GN=S100A7 PE=1 SV=4	FALSE	0	2.4105	10.8911	1	1	1	1	101	11.464	6.77	High		41000000	0.389	3.19032	1	P31151	S100A7
FALSE	High	Master Protein	P81605	DCD	Dermcidin OS=Homo sapiens OX=9606 GN=DCD PE=1 SV=2	FALSE	0	9.27304	22.7273	3	6	3	1	110	11.277	6.54	High		510000000	1.783	18.7059	3	P81605	DCD
FALSE	High	Master Protein	P01040	CSTA	Cystatin-A OS=Homo sapiens OX=9606 GN=CSTA PE=1 SV=1	FALSE	0	1.987	19.3878	2	2	2	1	98	11	5.5	High		130000000	0.931	5.0062	2	P01040	CSTA
FALSE	High	Master Protein	P05109	S100A8	Protein S100-A8 OS=Homo sapiens OX=9606 GN=S100A8 PE=1 SV=1	FALSE	0	3.82929	23.6559	2	2	2	1	93	10.828	7.03	High		140000000	0.778	5.61608	2	P05109	S100A8
FALSE	Medium	Master Protein	Q9BYE4	SPRR2G	Small proline-rich protein 2G OS=Homo sapiens OX=9606 GN=SPRR2G PE=3 SV=1	FALSE	0.0149254	0.886725	17.8082	1	1	1	1	73	8.152	7.96	High		51000000	0.585	2.35785	1	Q9BYE4	SPRR2G
